# Supplementary material for: Salsola soda as selenium biofortification crop under high saline and boron growing conditions
Source: Front Plant Sci. 2022 Sep 26;13:996502. doi: 10.3389/fpls.2022.996502 (PMC9549694; doi:10.3389/fpls.2022.996502)
Supplement: Supplementary file 2 [file Data_Sheet_1.zip]

Archive with 4 entries (4 files):
- SM image 2 2016.jpg
- SM image 2 2017.jpg
- SM image 2 2018.jpg
- SM image 2 2021.jpg
